# Supplementary material for: Lipidomic Analysis Links Mycobactin Synthase K to Iron Uptake and Virulence in M. tuberculosis
Source: PLoS Pathog. 2015 Mar 27;11(3):e1004792. doi: 10.1371/journal.ppat.1004792 (PMC4376628; doi:10.1371/journal.ppat.1004792)
Supplement: S1 Table — Intensities (counts) of unsaturated phosphatidylinositol acylforms from three replicate cultures of wild type and ΔmbtK grown in iron-depleted medium. (XLSX) [file ppat.1004792.s005.xlsx]

## Sheet: Sheet1
	wildtype, low iron (counts)				mbtK, low iron (counts)
	1	2	3	average	1	2	3	average
phosphatidyl inositol 33:0	137794	103704	125551	122349	12169.2	27524.7	9632.8	16442.2
phosphatidyl inositol 34:0	195390	161937	179192	178840	10084.7	10393.2	7107.53	9195.15
phosphatidyl inositol 35:0	2.20258e+06	1.9089e+06	2.21253e+06	2.108e+06	76331.7	272300	44575	131069
phosphatidyl inositol 36:0	161789	138565	157019	152458	6918.92	23943.6	12748.5	14537
phosphatidyl inositol 37:0	59804.5	71561.7	81380.5	70915.5	7035.26	14499.3	4345.86	8626.79
