# Supplementary material for: Lipidomic Analysis Links Mycobactin Synthase K to Iron Uptake and Virulence in M. tuberculosis
Source: PLoS Pathog. 2015 Mar 27;11(3):e1004792. doi: 10.1371/journal.ppat.1004792 (PMC4376628; doi:10.1371/journal.ppat.1004792)
Supplement: S2 Table — (A) Log-transformed intensities from Fig. 6 (wild type, ΔmbtK or ΔmbtK complement grown in iron-depleted medium; ΔmbtK grown in iron-supplemented medium). (B) Comparison of ion intensities (Student’s t-test) in ΔmbtK grown in iron-supplemented medium to ΔmbtK grown in iron-depleted medium (left), or ΔmbtK grown in iron-depleted medium to wild type grown in iron-depleted medium (right). (XLSX) [file ppat.1004792.s006.xlsx]

## Sheet: Sheet1
A
	wildtype, low iron (log10 counts)			mbtK, low iron (log10 counts)			mbtK, high iron (log10 counts)			mbtK comp, low iron (log10 counts)
	1	2	3	1	2	3	1	2	3	1	2	3
mycobactin 20:1	4.97871	5.31617	5.66231	3.81245	4.03443	3.80902	3.74429	3.97206	3.78561	5.86041	5.84098	5.96653
phosphatidyl ethanolamine 35:0	7.23586	7.27013	6.92322	6.41649	5.0887	4.59577	6.94278	6.85817	6.92692	7.12977	7.11619	7.05699
phosphatidyl inositol 35:0	6.29783	6.40764	6.26501	5.8539	4.5927	4.07032	6.44457	6.27734	6.27437	6.42116	6.32664	6.33632
cardiolipin 68:2	6.11725	6.20507	6.20076	5.91337	4.73554	4.5154	6.34407	5.89695	5.99698	6.16763	6.1597	6.26704
phosphatidyl glycerol 34:1	5.28872	5.31898	5.00901	4.64863	4.57544	3.55877	4.55707	5.02396	4.63499	5.15867	5.1401	4.78268
triacylglycerol 45:2	5.98409	5.93966	5.74498	6.35095	6.21908	6.08112	5.65831	6.20989	4.37101	5.64825	5.39004	5.82827
fatty acid 16:1	4.50771	4.62774	4.22342	7.31521	7.65419	7.68238	6.30333	6.46013	6.35015	6.75571	6.34519	6.70313
menaquinone-9 45:9	4.82085	4.71883	5.14777	4.31983	4.36662	4.38487	4.53804	4.37503	4.37158	4.41124	4.43478	4.42944
menaquinone-9 H2 45:8	4.64429	4.8197	4.72288	5.01094	5.22504	5.52826	4.54407	4.84471	6.08167	4.51223	4.50697	4.54335
B
	p-values
	mbtK, low iron		mbtK, low iron
	mbtK, high iron		WT, low iron
mycobactin 20:1	0.642399		0.0024481
phosphatidyl ethanolamine 35:0	0.0471809		0.0328587
phosphatidyl inositol 35:0	0.0485811		0.0490649
cardiolipin 68:2	0.0872976		0.0617016
phosphatidyl glycerol 34:1	0.277321		0.0609473
triacylglycerol 45:2	0.217856		0.0376941
fatty acid 16:1	0.00074337		5.11441e-05
menaquinone-9 45:9	0.289133		0.0146358
menaquinone-9 H2 45:8	0.852481		0.0294044
